# Supplementary material for: Non-breeding changes in at-sea distribution and abundance of the threatened marbled murrelet (Brachyramphus marmoratus) in a portion of its range exhibiting long-term breeding season declines
Source: PLoS One. 2022 Apr 21;17(4):e0267165. doi: 10.1371/journal.pone.0267165 (PMC9022884; doi:10.1371/journal.pone.0267165)
Supplement: S1 Table — Sample size (n) indicates number of years surveyed. (XLSX) [file pone.0267165.s001.xlsx]

## Sheet: SuppTable
Table S1. Average annual detection rate (murrelets/km2). Sample size indicates number of years surveyed
Stratum	PSU	Early Fall (n = 7)	Fall (n = 8)	Winter (n=8)	Early Spring (n = 5)
2	8	0.232951	0.143096	0.223739	0.0116
2	9	0.149573	0.442307	0.160737	0.261782
2	10	0.0207119	0.162301	0.0777935	0.907504
2	30	0.396341	2.54106	3.15759	2.18921
2	31	0.359655	1.33901	1.32416	0.839812
2	32	0.624055	0.476657	0.555212	0.145747
2	33	0.127535	0.0600574	0.0823399	0.609229
2	41	0.0822348	0.359237	0.353116	0.557286
3	34	0.148701	0.392561	0.251293	0.219867
3	35	0.0788192	0.387236	0.428954	0.0707349
3	36	0	0.0202617	0.00402658	0
3	37	0.00409039	0.0428544	0.114876	0
3	38	0.04141	0.545156	0.0769898	0.0118
3	39	0.075626	0.296292	0.100185	0.0522878
3	40	0.142515	0.161218	0.13175	0.0989641
4	12	0.0982752	0.189868	0.0977646	0.023
4	13	0.0576431	0.106154	0.052	0.0456
4	14	0.0153473	0.071375	0.00785714	0
4	15	0.15382	0.196244	0.0366947	0.0166
4	16	0.00828571	0.365515	0.448735	0.1666
4	24	0.273954	0.882571	0.973549	0.223
4	25	0.148601	0.33428	0.390408	0.0594
4	26	0.0087586	0.0226414	0.0157153	0
4	27	0.00814286	0.135812	0.120014	0.1586
4	28	0.139563	0.135419	0.0493994	0.0232
4	29	0.40159	0.62222	0.205585	0.0111544
5	25	0	0.0512831	0	0
5	26	0	0.216579	0.0745	0
5	27	0	0.02175	0.00842857	0.0223111
5	28	0.00582349	0.0600684	0.0304027	0.0868911
5	29	0	0.002	0.007375	0
5	900	0	0.018625	0	0

## Sheet: Early_Fall
Stratum	PSU	2012_2013	2013_2014	2014_2015	2015_2016	2016_2017	2017_2018	2018_2019	2019_2020	Early Fall (n = 7)	Std
2	8		0.20145	0.396242	0.282	0.029	0.173	0.52	0.028963	0.232951	0.168718
2	9		0.27735	0.340567	0.225	0.057	0.029	0	0.118097	0.149573	0.122454
2	10		0.0568714	0	0.059	0	0	0	0.0291121	0.0207119	0.0255231
2	30		0.646747	0.399641	0.245	0.344	0.119	1.02	0	0.396341	0.318773
2	31		0.748582	0	0.501	0.3	0.664	0.304	0	0.359655	0.274962
2	32		0.598067	0.482539	0.519	0.585	1.279	0.579	0.325782	0.624055	0.281124
2	33		0.120955	0.120221	0.205	0.123	0.058	0.148	0.117569	0.127535	0.0404818
2	41		0.258947	0.029697	0.229	0.058	0	0	0	0.0822348	0.104473
3	34		0.558618	0	0.03	0.234	0.058	0.029	0.131291	0.148701	0.182978
3	35		0.40432	0.147414	0	0	0	0	0	0.0788192	0.142287
3	36		0	0	0	0	0	0	0	0	0
3	37		0	0.0286327	0	0	0	0	0	0.00409039	0.0100194
3	38		0.25987	0	0	0	0.03	0	0	0.04141	0.0897846
3	39		0.529382	0	0	0	0	0	0	0.075626	0.185245
3	40		0.341602	0	0	0.528	0.128	0	0	0.142515	0.196282
4	12		0.426891	0.0871391	0.087	0	0	0	0.0868966	0.0982752	0.140073
4	13		0	0.0866383	0.145	0	0	0	0.171864	0.0576431	0.0705176
4	14		0	0.0394308	0.068	0	0	0	0	0.0153473	0.0254391
4	15		0.0559085	0	0.636	0.108	0.028	0	0.248834	0.15382	0.212591
4	16		0	0	0.058	0	0	0	0	0.00828571	0.0202958
4	24		0	0.358501	0.503	0.062	0.533	0.399	0.0621795	0.273954	0.209481
4	25		0.690565	0.092644	0	0.023	0.091	0.143	0	0.148601	0.226824
4	26		0	0.0613102	0	0	0	0	0	0.0087586	0.0214541
4	27		0	0	0	0.057	0	0	0	0.00814286	0.0199458
4	28		0	0.486488	0.057	0	0.029	0.316	0.0884497	0.139563	0.174067
4	29		0.200889	0.498748	0.384	0.055	0.111	0.471	1.09049	0.40159	0.323817
5	25		0	0	0	0	0	0	0	0	0
5	26		0	0	0	0	0	0	0	0	0
5	27		0	0	0	0	0	0	0	0	0
5	28		0.0407644	0	0	0	0	0	0	0.00582349	0.0142646
5	29		0	0	0	0	0	0	0	0	0
5	900		0	0	0	0	0	0	0	0	0

## Sheet: Fall
Stratum	PSU	2012_2013	2013_2014	2014_2015	2015_2016	2016_2017	2017_2018	2018_2019	2019_2020	Fall n = 8)	Std
2	8	0.173664	0.115613	0.144312	0	0.167	0.317	0.056	0.171182	0.143096	0.0875759
2	9	0.542898	0.535859	0.255428	0.447	0.458	1.037	0.149	0.113269	0.442307	0.274321
2	10	0.576696	0.202398	0.11531	0.058	0	0.346	0	0	0.162301	0.193387
2	30	2.10976	4.13616	5.16807	4.422	2.174	1.312	0.116	0.890474	2.54106	1.711
2	31	1.04213	0	0.622788	3.219	5.696	0.069	0.029	0.0341416	1.33901	1.93467
2	32	1.39598	0.254246	0.706129	0.115	0.77	0.351	0	0.220903	0.476657	0.429029
2	33	0.147963	0.0300761	0.11842	0	0.116	0.068	0	0	0.0600574	0.057059
2	41	0.912076	0.47001	0.230814	0.373	0.282	0.231	0.029	0.345993	0.359237	0.241409
3	34		0.828904	0.171823	0	0	0.487	1.084	0.176201	0.392561	0.393001
3	35	1.31329	0.523259	0.65162	0	0.121	0.119	0.194	0.175716	0.387236	0.406332
3	36	0.0396061	0	0.122488	0	0	0	0	0	0.0202617	0.0407547
3	37	0.196498	0	0.0303375	0	0.116	0	0	0	0.0428544	0.069188
3	38	0.252084	0.488261	0	0.093	0.572	2.264	0	0.6919	0.545156	0.69504
3	39	0.029859	0.52302	0.902564	0	0.057	0.597	0.059	0.201891	0.296292	0.314375
3	40	0.612277	0.134032	0.273694	0	0.067	0	0	0.202744	0.161218	0.19539
4	12	0.34094	0.315157	0.285173	0.057	0.058	0.289	0.145	0.0286732	0.189868	0.122714
4	13	0.201302	0.176684	0.0581619	0	0.05	0.103	0	0.260081	0.106154	0.0906403
4	14	0	0	0	0	0	0	0.571	0	0.071375	0.18884
4	15	0.180295	0.111668	0.334085	0	0	0.667	0	0.276907	0.196244	0.215076
4	16	0.237056	0.148125	0.731866	0.235	0.262	0.059	0.543	0.708075	0.365515	0.242003
4	24	0.367686	3.08622	0.374346	1.208	0.533	0.852	0.07	0.569313	0.882571	0.892113
4	25	0.303845	0.25642	0.911036	0.29	0.097	0.413	0.214	0.188936	0.33428	0.234438
4	26	0.058131	0	0	0.123	0	0	0	0	0.0226414	0.0424369
4	27	0.201287	0.510774	0.0572251	0.057	0.118	0	0	0.142206	0.135812	0.155932
4	28		0.429806	0.201126	0	0.317	0	0	0	0.135419	0.167889
4	29		0.632515	0.542711	2.006	0.489	0.248	0	0.437316	0.62222	0.597663
5	25	0.0322648	0	0	0	0	0	0.378	0	0.0512831	0.123938
5	26	0.0143185	0	0.0253132	0	0	0	1.693	0	0.216579	0.558104
5	27	0	0	0	0	0	0	0.174	0	0.02175	0.0575451
5	28	0.0781826	0	0.283364	0.042	0	0.04	0.037	0	0.0600684	0.0882292
5	29	0	0	0	0	0	0.016	0	0	0.002	0.0052915
5	900	0	0	0	0	0	0.149	0	0	0.018625	0.0492771

## Sheet: Winter
Stratum	PSU	2012_2013	2013_2014	2014_2015	2015_2016	2016_2017	2017_2018	2018_2019	2019_2020	Winter (n=8)	Std
2	8	0.0932534	0	0.0290893	0.808	0	0.14	0	0.719568	0.223739	0.316092
2	9	0.0478656	0.391553	0.029118	0.255	0.534	0	0	0.0283608	0.160737	0.19389
2	10		0	0.487554	0	0	0.057	0	0	0.0777935	0.168436
2	30	3.73335	4.221	1.97508	0.509	0.81	3.038	0.029	10.9453	3.15759	3.27562
2	31	1.75489	0.239871	3.10879	0.07	0.104	0	0	5.31572	1.32416	1.83872
2	32		0	2.89269	0.165	0.126	0	0	0.702797	0.555212	0.98175
2	33	0.151719	0	0	0.42	0.087	0	0	0	0.0823399	0.13818
2	41	0.844502	0.459629	0.261372	0.674	0.117	0	0.261	0.207428	0.353116	0.267942
3	34	0.684343	0	0	0.058	0	0.799	0.469	0	0.251293	0.321105
3	35	0.657173	0.516527	0.0297478	0.322	0.088	1.021	0.56	0.237182	0.428954	0.306446
3	36	0.0322127	0	0	0	0	0	0	0	0.00402658	0.0106533
3	37	0.23805	0.0909568	0	0.388	0	0.202	0	0	0.114876	0.137258
3	38	0.0329184	0	0	0.369	0.156	0.058	0	0	0.0769898	0.121205
3	39	0.110542	0.0585167	0.282422	0.116	0.057	0	0.177	0	0.100185	0.0888422
3	40	0	0	0	0.979	0	0.075	0	0	0.13175	0.32117
4	12		0.281633	0.0287188	0.057	0.172	0.057	0.088	0	0.0977646	0.0902874
4	13	0	0	0	0.077	0	0	0.339	0	0.052	0.111365
4	14		0	0	0	0	0	0.055	0	0.00785714	0.019246
4	15	0.0520802	0.111476	0.0770011	0.027	0.026	0	0	0	0.0366947	0.0382451
4	16	0.237231	0.318806	0.204322	0.146	0.963	0.175	1.486	0.0595187	0.448735	0.471674
4	24	0.284708	0.333366	0.379567	1.645	0.278	1.289	3.416	0.162751	0.973549	1.05441
4	25		0.599935	0.323647	0.755	0.07	0.576	0.362	0.0462736	0.390408	0.250036
4	26	0.0637223	0	0	0	0	0	0.062	0	0.0157153	0.0272231
4	27	0.0588777	0.084237	0	0.321	0.059	0.263	0.174	0	0.120014	0.112529
4	28		0.0587961	0	0.113	0.116	0.058	0	0	0.0493994	0.0477551
4	29	0.138636	0	0.272926	0.684	0.11	0.38	0	0.0591152	0.205585	0.218929
5	25	0	0	0	0	0	0	0	0	0	0
5	26	0	0	0	0.362	0	0	0.234	0	0.0745	0.132946
5	27	0	0	0	0	0		0.059	0	0.00842857	0.0206457
5	28	0	0.17096	0	0	0		0	0.0418591	0.0304027	0.059172
5	29	0	0	0	0	0	0	0.059	0	0.007375	0.0195124
5	900	0	0	0	0	0	0	0	0	0	0

## Sheet: Early_Spring
Stratum	PSU	2012_2013	2013_2014	2014_2015	2015_2016	2016_2017	2017_2018	2018_2019	2019_2020	Early Spring (n = 5)	Std
2	8			0	0	0	0	0.058		0.0116	0.0232
2	9			0.541908	0.281	0.113	0.285	0.088		0.261782	0.162306
2	10			1.21452	1.863	1.086	0	0.374		0.907504	0.655329
2	30			3.84104	3.304	0.028	3.773	0		2.18921	1.78567
2	31			1.35806	0.64	0.27	1.873	0.058		0.839812	0.679985
2	32			0.0627371	0.275	0.098	0.293	0		0.145747	0.117305
2	33			2.32214	0	0.61	0.059	0.055		0.609229	0.884891
2	41			1.01743	1.078	0.467	0.224	0		0.557286	0.427241
3	34			0.984333	0	0	0.115	0		0.219867	0.384819
3	35			0.0586745	0.029	0	0.116	0.15		0.0707349	0.0551771
3	36			0	0	0	0	0		0	0
3	37			0	0	0	0	0		0	0
3	38			0	0	0	0.059	0		0.0118	0.0236
3	39			0.261439	0	0	0	0		0.0522878	0.104576
3	40			0.301821	0	0.065	0.071	0.057		0.0989641	0.104538
4	12			0	0	0	0.115	0		0.023	0.046
4	13			0	0.057	0	0.086	0.085		0.0456	0.0386606
4	14			0	0	0	0	0		0	0
4	15			0	0	0	0.083	0		0.0166	0.0332
4	16			0	0.082	0	0.145	0.606		0.1666	0.226366
4	24			0	0.188	0.063	0.689	0.175		0.223	0.243316
4	25			0	0.159	0.138	0	0		0.0594	0.0730523
4	26			0	0	0	0	0		0	0
4	27			0	0.058	0	0.42	0.315		0.1586	0.175054
4	28			0	0.058	0	0.058	0		0.0232	0.0284141
4	29			0.0557719	0	0	0	0		0.0111544	0.0223088
5	25			0	0	0	0	0		0	0
5	26			0	0	0	0	0		0	0
5	27			0.0555555	0.056	0	0	0		0.0223111	0.0273258
5	28			0.0824556	0.043	0.081	0.084	0.144		0.0868911	0.0324055
5	29			0	0	0	0	0		0	0
5	900			0	0	0	0	0		0	0

## Sheet: Pivot
Sum of Early_Spring		Column Labels
Row Labels	PSU	2012_2013	2013_2014	2014_2015	2015_2016	2016_2017	2017_2018	2018_2019	2019_2020	(blank)	Grand Total
2	8			0	0	0	0	0.058			0.058
2	9			0.541908	0.281	0.113	0.285	0.088			1.30891
2	10			1.21452	1.863	1.086	0	0.374			4.53752
2	30			3.84104	3.304	0.028	3.773	0			10.946
2	31			1.35806	0.64	0.27	1.873	0.058			4.19906
2	32			0.0627371	0.275	0.098	0.293	0			0.728737
2	33			2.32214	0	0.61	0.059	0.055			3.04614
2	41			1.01743	1.078	0.467	0.224	0			2.78643
3	34			0.984333	0	0	0.115	0			1.09933
3	35			0.0586745	0.029	0	0.116	0.15			0.353675
3	36			0	0	0	0	0			0
3	37			0	0	0	0	0			0
3	38			0	0	0	0.059	0			0.059
3	39			0.261439	0	0	0	0			0.261439
3	40			0.301821	0	0.065	0.071	0.057			0.494821
4	12			0	0	0	0.115	0			0.115
4	13			0	0.057	0	0.086	0.085			0.228
4	14			0	0	0	0	0			0
4	15			0	0	0	0.083	0			0.083
4	16			0	0.082	0	0.145	0.606			0.833
4	24			0	0.188	0.063	0.689	0.175			1.115
4	25			0	0.159	0.138	0	0			0.297
4	26			0	0	0	0	0			0
4	27			0	0.058	0	0.42	0.315			0.793
4	28			0	0.058	0	0.058	0			0.116
4	29			0.0557719	0	0	0	0			0.0557719
5	25			0	0	0	0	0			0
5	26			0	0	0	0	0			0
5	27			0.0555555	0.056	0	0	0			0.111556
5	28			0.0824556	0.043	0.081	0.084	0.144			0.434456
5	29			0	0	0	0	0			0
5	900			0	0	0	0	0			0
(blank)	(blank)
Grand Total				12.1579	8.171	3.019	8.548	2.165			34.0609

## Sheet: Combined
Year	Stratum	PSU	Early_Fall	Fall	Winter	Early_Spring
2012_2013	2	8		0.173664	0.0932534
2012_2013	2	9		0.542898	0.0478656
2012_2013	2	10		0.576696
2012_2013	2	30		2.10976	3.73335
2012_2013	2	31		1.04213	1.75489
2012_2013	2	32		1.39598
2012_2013	2	33		0.147963	0.151719
2012_2013	2	41		0.912076	0.844502
2012_2013	3	34			0.684343
2012_2013	3	35		1.31329	0.657173
2012_2013	3	36		0.0396061	0.0322127
2012_2013	3	37		0.196498	0.23805
2012_2013	3	38		0.252084	0.0329184
2012_2013	3	39		0.029859	0.110542
2012_2013	3	40		0.612277	0
2012_2013	4	12		0.34094
2012_2013	4	13		0.201302	0
2012_2013	4	14		0
2012_2013	4	15		0.180295	0.0520802
2012_2013	4	16		0.237056	0.237231
2012_2013	4	24		0.367686	0.284708
2012_2013	4	25		0.303845
2012_2013	4	26		0.058131	0.0637223
2012_2013	4	27		0.201287	0.0588777
2012_2013	4	28
2012_2013	4	29			0.138636
2012_2013	5	25		0.0322648	0
2012_2013	5	26		0.0143185	0
2012_2013	5	27		0	0
2012_2013	5	28		0.0781826	0
2012_2013	5	29		0	0
2012_2013	5	900		0	0
2013_2014	2	8	0.20145	0.115613	0
2013_2014	2	9	0.27735	0.535859	0.391553
2013_2014	2	10	0.0568714	0.202398	0
2013_2014	2	30	0.646747	4.13616	4.221
2013_2014	2	31	0.748582	0	0.239871
2013_2014	2	32	0.598067	0.254246	0
2013_2014	2	33	0.120955	0.0300761	0
2013_2014	2	41	0.258947	0.47001	0.459629
2013_2014	3	34	0.558618	0.828904	0
2013_2014	3	35	0.40432	0.523259	0.516527
2013_2014	3	36	0	0	0
2013_2014	3	37	0	0	0.0909568
2013_2014	3	38	0.25987	0.488261	0
2013_2014	3	39	0.529382	0.52302	0.0585167
2013_2014	3	40	0.341602	0.134032	0
2013_2014	4	12	0.426891	0.315157	0.281633
2013_2014	4	13	0	0.176684	0
2013_2014	4	14	0	0	0
2013_2014	4	15	0.0559085	0.111668	0.111476
2013_2014	4	16	0	0.148125	0.318806
2013_2014	4	24	0	3.08622	0.333366
2013_2014	4	25	0.690565	0.25642	0.599935
2013_2014	4	26	0	0	0
2013_2014	4	27	0	0.510774	0.084237
2013_2014	4	28	0	0.429806	0.0587961
2013_2014	4	29	0.200889	0.632515	0
2013_2014	5	25	0	0	0
2013_2014	5	26	0	0	0
2013_2014	5	27	0	0	0
2013_2014	5	28	0.0407644	0	0.17096
2013_2014	5	29	0	0	0
2013_2014	5	900	0	0	0
2014_2015	2	8	0.396242	0.144312	0.0290893	0
2014_2015	2	9	0.340567	0.255428	0.029118	0.541908
2014_2015	2	10	0	0.11531	0.487554	1.21452
2014_2015	2	30	0.399641	5.16807	1.97508	3.84104
2014_2015	2	31	0	0.622788	3.10879	1.35806
2014_2015	2	32	0.482539	0.706129	2.89269	0.0627371
2014_2015	2	33	0.120221	0.11842	0	2.32214
2014_2015	2	41	0.029697	0.230814	0.261372	1.01743
2014_2015	3	34	0	0.171823	0	0.984333
2014_2015	3	35	0.147414	0.65162	0.0297478	0.0586745
2014_2015	3	36	0	0.122488	0	0
2014_2015	3	37	0.0286327	0.0303375	0	0
2014_2015	3	38	0	0	0	0
2014_2015	3	39	0	0.902564	0.282422	0.261439
2014_2015	3	40	0	0.273694	0	0.301821
2014_2015	4	12	0.0871391	0.285173	0.0287188	0
2014_2015	4	13	0.0866383	0.0581619	0	0
2014_2015	4	14	0.0394308	0	0	0
2014_2015	4	15	0	0.334085	0.0770011	0
2014_2015	4	16	0	0.731866	0.204322	0
2014_2015	4	24	0.358501	0.374346	0.379567	0
2014_2015	4	25	0.092644	0.911036	0.323647	0
2014_2015	4	26	0.0613102	0	0	0
2014_2015	4	27	0	0.0572251	0	0
2014_2015	4	28	0.486488	0.201126	0	0
2014_2015	4	29	0.498748	0.542711	0.272926	0.0557719
2014_2015	5	25	0	0	0	0
2014_2015	5	26	0	0.0253132	0	0
2014_2015	5	27	0	0	0	0.0555555
2014_2015	5	28	0	0.283364	0	0.0824556
2014_2015	5	29	0	0	0	0
2014_2015	5	900	0	0	0	0
2015_2016	2	8	0.282	0	0.808	0
2015_2016	2	9	0.225	0.447	0.255	0.281
2015_2016	2	10	0.059	0.058	0	1.863
2015_2016	2	30	0.245	4.422	0.509	3.304
2015_2016	2	31	0.501	3.219	0.07	0.64
2015_2016	2	32	0.519	0.115	0.165	0.275
2015_2016	2	33	0.205	0	0.42	0
2015_2016	2	41	0.229	0.373	0.674	1.078
2015_2016	3	34	0.03	0	0.058	0
2015_2016	3	35	0	0	0.322	0.029
2015_2016	3	36	0	0	0	0
2015_2016	3	37	0	0	0.388	0
2015_2016	3	38	0	0.093	0.369	0
2015_2016	3	39	0	0	0.116	0
2015_2016	3	40	0	0	0.979	0
2015_2016	4	12	0.087	0.057	0.057	0
2015_2016	4	13	0.145	0	0.077	0.057
2015_2016	4	14	0.068	0	0	0
2015_2016	4	15	0.636	0	0.027	0
2015_2016	4	16	0.058	0.235	0.146	0.082
2015_2016	4	24	0.503	1.208	1.645	0.188
2015_2016	4	25	0	0.29	0.755	0.159
2015_2016	4	26	0	0.123	0	0
2015_2016	4	27	0	0.057	0.321	0.058
2015_2016	4	28	0.057	0	0.113	0.058
2015_2016	4	29	0.384	2.006	0.684	0
2015_2016	5	25	0	0	0	0
2015_2016	5	26	0	0	0.362	0
2015_2016	5	27	0	0	0	0.056
2015_2016	5	28	0	0.042	0	0.043
2015_2016	5	29	0	0	0	0
2015_2016	5	900	0	0	0	0
2016_2017	2	8	0.029	0.167	0	0
2016_2017	2	9	0.057	0.458	0.534	0.113
2016_2017	2	10	0	0	0	1.086
2016_2017	2	30	0.344	2.174	0.81	0.028
2016_2017	2	31	0.3	5.696	0.104	0.27
2016_2017	2	32	0.585	0.77	0.126	0.098
2016_2017	2	33	0.123	0.116	0.087	0.61
2016_2017	2	41	0.058	0.282	0.117	0.467
2016_2017	3	34	0.234	0	0	0
2016_2017	3	35	0	0.121	0.088	0
2016_2017	3	36	0	0	0	0
2016_2017	3	37	0	0.116	0	0
2016_2017	3	38	0	0.572	0.156	0
2016_2017	3	39	0	0.057	0.057	0
2016_2017	3	40	0.528	0.067	0	0.065
2016_2017	4	12	0	0.058	0.172	0
2016_2017	4	13	0	0.05	0	0
2016_2017	4	14	0	0	0	0
2016_2017	4	15	0.108	0	0.026	0
2016_2017	4	16	0	0.262	0.963	0
2016_2017	4	24	0.062	0.533	0.278	0.063
2016_2017	4	25	0.023	0.097	0.07	0.138
2016_2017	4	26	0	0	0	0
2016_2017	4	27	0.057	0.118	0.059	0
2016_2017	4	28	0	0.317	0.116	0
2016_2017	4	29	0.055	0.489	0.11	0
2016_2017	5	25	0	0	0	0
2016_2017	5	26	0	0	0	0
2016_2017	5	27	0	0	0	0
2016_2017	5	28	0	0	0	0.081
2016_2017	5	29	0	0	0	0
2016_2017	5	900	0	0	0	0
2017_2018	2	8	0.173	0.317	0.14	0
2017_2018	2	9	0.029	1.037	0	0.285
2017_2018	2	10	0	0.346	0.057	0
2017_2018	2	30	0.119	1.312	3.038	3.773
2017_2018	2	31	0.664	0.069	0	1.873
2017_2018	2	32	1.279	0.351	0	0.293
2017_2018	2	33	0.058	0.068	0	0.059
2017_2018	2	41	0	0.231	0	0.224
2017_2018	3	34	0.058	0.487	0.799	0.115
2017_2018	3	35	0	0.119	1.021	0.116
2017_2018	3	36	0	0	0	0
2017_2018	3	37	0	0	0.202	0
2017_2018	3	38	0.03	2.264	0.058	0.059
2017_2018	3	39	0	0.597	0	0
2017_2018	3	40	0.128	0	0.075	0.071
2017_2018	4	12	0	0.289	0.057	0.115
2017_2018	4	13	0	0.103	0	0.086
2017_2018	4	14	0	0	0	0
2017_2018	4	15	0.028	0.667	0	0.083
2017_2018	4	16	0	0.059	0.175	0.145
2017_2018	4	24	0.533	0.852	1.289	0.689
2017_2018	4	25	0.091	0.413	0.576	0
2017_2018	4	26	0	0	0	0
2017_2018	4	27	0	0	0.263	0.42
2017_2018	4	28	0.029	0	0.058	0.058
2017_2018	4	29	0.111	0.248	0.38	0
2017_2018	5	25	0	0	0	0
2017_2018	5	26	0	0	0	0
2017_2018	5	27	0	0		0
2017_2018	5	28	0	0.04		0.084
2017_2018	5	29	0	0.016	0	0
2017_2018	5	900	0	0.149	0	0
2018_2019	2	8	0.52	0.056	0	0.058
2018_2019	2	9	0	0.149	0	0.088
2018_2019	2	10	0	0	0	0.374
2018_2019	2	30	1.02	0.116	0.029	0
2018_2019	2	31	0.304	0.029	0	0.058
2018_2019	2	32	0.579	0	0	0
2018_2019	2	33	0.148	0	0	0.055
2018_2019	2	41	0	0.029	0.261	0
2018_2019	3	34	0.029	1.084	0.469	0
2018_2019	3	35	0	0.194	0.56	0.15
2018_2019	3	36	0	0	0	0
2018_2019	3	37	0	0	0	0
2018_2019	3	38	0	0	0	0
2018_2019	3	39	0	0.059	0.177	0
2018_2019	3	40	0	0	0	0.057
2018_2019	4	12	0	0.145	0.088	0
2018_2019	4	13	0	0	0.339	0.085
2018_2019	4	14	0	0.571	0.055	0
2018_2019	4	15	0	0	0	0
2018_2019	4	16	0	0.543	1.486	0.606
2018_2019	4	24	0.399	0.07	3.416	0.175
2018_2019	4	25	0.143	0.214	0.362	0
2018_2019	4	26	0	0	0.062	0
2018_2019	4	27	0	0	0.174	0.315
2018_2019	4	28	0.316	0	0	0
2018_2019	4	29	0.471	0	0	0
2018_2019	5	25	0	0.378	0	0
2018_2019	5	26	0	1.693	0.234	0
2018_2019	5	27	0	0.174	0.059	0
2018_2019	5	28	0	0.037	0	0.144
2018_2019	5	29	0	0	0.059	0
2018_2019	5	900	0	0	0	0
2019_2020	2	8	0.028963	0.171182	0.719568
2019_2020	2	9	0.118097	0.113269	0.0283608
2019_2020	2	10	0.0291121	0	0
2019_2020	2	30	0	0.890474	10.9453
2019_2020	2	31	0	0.0341416	5.31572
2019_2020	2	32	0.325782	0.220903	0.702797
2019_2020	2	33	0.117569	0	0
2019_2020	2	41	0	0.345993	0.207428
2019_2020	3	34	0.131291	0.176201	0
2019_2020	3	35	0	0.175716	0.237182
2019_2020	3	36	0	0	0
2019_2020	3	37	0	0	0
2019_2020	3	38	0	0.6919	0
2019_2020	3	39	0	0.201891	0
2019_2020	3	40	0	0.202744	0
2019_2020	4	12	0.0868966	0.0286732	0
2019_2020	4	13	0.171864	0.260081	0
2019_2020	4	14	0	0	0
2019_2020	4	15	0.248834	0.276907	0
2019_2020	4	16	0	0.708075	0.0595187
2019_2020	4	24	0.0621795	0.569313	0.162751
2019_2020	4	25	0	0.188936	0.0462736
2019_2020	4	26	0	0	0
2019_2020	4	27	0	0.142206	0
2019_2020	4	28	0.0884497	0	0
2019_2020	4	29	1.09049	0.437316	0.0591152
2019_2020	5	25	0	0	0
2019_2020	5	26	0	0	0
2019_2020	5	27	0	0	0
2019_2020	5	28	0	0	0.0418591
2019_2020	5	29	0	0	0
2019_2020	5	900	0	0	0

## Sheet: Encounter_2012_2013
Stratum	PSU	Early Fall	Fall	Winter	Early Spring
2	8		0.173664	0.0932534
2	9		0.542898	0.0478656
2	10		0.576696
2	30		2.10976	3.73335
2	31		1.04213	1.75489
2	32		1.39598
2	33		0.147963	0.151719
2	41		0.912076	0.844502
3	34			0.684343
3	35		1.31329	0.657173
3	36		0.0396061	0.0322127
3	37		0.196498	0.23805
3	38		0.252084	0.0329184
3	39		0.029859	0.110542
3	40		0.612277	0
4	12		0.34094
4	13		0.201302	0
4	14		0
4	15		0.180295	0.0520802
4	16		0.237056	0.237231
4	24		0.367686	0.284708
4	25		0.303845
4	26		0.058131	0.0637223
4	27		0.201287	0.0588777
4	28
4	29			0.138636
5	25		0.0322648	0
5	26		0.0143185	0
5	27		0	0
5	28		0.0781826	0
5	29		0	0
5	900		0	0

## Sheet: Encounter_2013_2014
Strata	PSU	EarlyFall	Fall	Winter	Average
2	8	0.20145	0.115613	0	0.105688
2	9	0.27735	0.535859	0.391553	0.401587
2	10	0.0568714	0.202398	0	0.0864233
2	30	0.646747	4.13616	4.221	3.00131
2	31	0.748582	0	0.239871	0.329484
2	32	0.598067	0.254246	0	0.284104
2	33	0.120955	0.0300761	0	0.0503436
2	41	0.258947	0.47001	0.459629	0.396195
3	34	0.558618	0.828904	0	0.462507
3	35	0.40432	0.523259	0.516527	0.481369
3	36	0	0	0	0
3	37	0	0	0.0909568	0.0303189
3	38	0.25987	0.488261	0	0.249377
3	39	0.529382	0.52302	0.0585167	0.370306
3	40	0.341602	0.134032	0	0.158545
4	12	0.426891	0.315157	0.281633	0.341227
4	13	0	0.176684	0	0.0588948
4	14	0	0	0	0
4	15	0.0559085	0.111668	0.111476	0.0930175
4	16	0	0.148125	0.318806	0.155644
4	24	0	3.08622	0.333366	1.13986
4	25	0.690565	0.25642	0.599935	0.51564
4	26	0	0	0	0
4	27	0	0.510774	0.084237	0.198337
4	28	0	0.429806	0.0587961	0.162867
4	29	0.200889	0.632515	0	0.277801
5	25	0	0	0	0
5	26	0	0	0	0
5	27	0	0	0	0
5	28	0.0407644	0	0.17096	0.0705749
5	29	0	0	0	0
5	900	0	0	0	0

## Sheet: Encounter_2014_2015
Stratum	PSU	Early Fall	Fall	Winter	Spring	Average
2	8	0.396242	0.144312	0.0290893	0	0.142411
2	9	0.340567	0.255428	0.029118	0.541908	0.291755
2	10	0	0.11531	0.487554	1.21452	0.454346
2	30	0.399641	5.16807	1.97508	3.84104	2.84596
2	31	0	0.622788	3.10879	1.35806	1.27241
2	32	0.482539	0.706129	2.89269	0.0627371	1.03602
2	33	0.120221	0.11842	0	2.32214	0.640196
2	41	0.029697	0.230814	0.261372	1.01743	0.384828
3	34	0	0.171823	0	0.984333	0.289039
3	35	0.147414	0.65162	0.0297478	0.0586745	0.221864
3	36	0	0.122488	0	0	0.0306219
3	37	0.0286327	0.0303375	0	0	0.0147426
3	38	0	0	0	0	0
3	39	0	0.902564	0.282422	0.261439	0.361606
3	40	0	0.273694	0	0.301821	0.143879
4	12	0.0871391	0.285173	0.0287188	0	0.100258
4	13	0.0866383	0.0581619	0	0	0.0362
4	14	0.0394308	0	0	0	0.00985769
4	15	0	0.334085	0.0770011	0	0.102772
4	16	0	0.731866	0.204322	0	0.234047
4	24	0.358501	0.374346	0.379567	0	0.278103
4	25	0.092644	0.911036	0.323647	0	0.331832
4	26	0.0613102	0	0	0	0.0153275
4	27	0	0.0572251	0	0	0.0143063
4	28	0.486488	0.201126	0	0	0.171904
4	29	0.498748	0.542711	0.272926	0.0557719	0.342539
5	25	0	0	0	0	0
5	26	0	0.0253132	0	0	0.00632831
5	27	0	0	0	0.0555555	0.0138889
5	28	0	0.283364	0	0.0824556	0.091455
5	29	0	0	0	0	0
5	900	0	0	0	0	0

[truncated: 5 more sheets: Encounter_2015_2016, Encounter_2016_2017, Encounter_2017_2018, Encounter_2018_2019, Encounter_2019_2020]
